# Supplementary material for: Protocol update for a multi-centre randomised controlled trial of exercise rehabilitation for people with pulmonary hypertension: the SPHERe trial
Source: Trials. 2024 Jul 20;25:495. doi: 10.1186/s13063-024-08341-0 (PMC11264996; doi:10.1186/s13063-024-08341-0)
Supplement: Supplementary file 1 — Supplementary Material 1. [file 13063_2024_8341_MOESM1_ESM.zip]

Archive with 2 entries (2 files):
- SPHERe Protocol V9.0R1.docx
- SPHERe Statistical and Health Economics Analysis Plan_v1.1_ESM.docx
